# Supplementary material for: Wuchereria bancrofti filaria activates human dendritic cells and polarizes T helper 1 and regulatory T cells via toll-like receptor 4
Source: Commun Biol. 2019 May 7;2:169. doi: 10.1038/s42003-019-0392-8 (PMC6505026; doi:10.1038/s42003-019-0392-8)
Supplement: Supplementary file 4 — Supplementary Data 1 [file 42003_2019_392_MOESM4_ESM.xlsx]

## Sheet: Fig 1b-c
	Fig 1b:
		CD80 (%)				CD80 (MFI)				CD86 (%)				CD86 (MFI)				HLA-DR (MFI)				CD54 (MFI)				CD40 (MFI)
		Ctr	FSAg	LPS		Ctr	FSAg	LPS		Ctr	FSAg	LPS		Ctr	FSAg	LPS		Ctr	FSAg	LPS		Ctr	FSAg	LPS		Ctr	FSAg	LPS
		93	100	100		1357	8065	7385		11	100	100		468	3909	3818		2783	7931	7767		10757	34118	32186		1999	4623	4786
		70	98	98		1054	4053	4444		21	100	100		782	6520	6293		5458	11853	11330		5083	13027	13832		1953	7790	6599
		75	99	99		827	8136	7552		77	100	100		1829	4414	4395		4446	9506	9148		3783	18260	17635		1353	8378	6152
		60	97	97		504	2712	2629		6.7	96	96		712	2813	2878		4578	10493	10053		9767	36014	37322		1128	4678	4521
		70	83	90		997	3104	5230		6.4	94	96		347	1951	2193		3969	16613	15728		9841	38749	39100		1342	4296	5807
	Fig 1c:
		TNF-a				IL-6				IL-12p70				IL-10				IL-1b				IL-8
		Ctr	FSAg	LPS		Ctr	FSAg	LPS		Ctr	FSAg	LPS		Ctr	FSAg	LPS		Ctr	FSAg	LPS		Ctr	FSAg	LPS
		0	4707.21	2993.74		0	1054.72	3898.14		12.69	869.94	1377.61		18.54	608.3	442.02		29.28	124.52	124.32		0	5971.21	7101.57
		0	2275.43	3149.51		0	4744.78	2686.17		0.75	1404.02	2218.92		4.01	363.41	441.44		1.98	128.64	87.43		0	8220.21	8794.39
		0	2583.95	5410.53		0	1966.38	3414.49		0.5	1583.46	2641.32		29.72	179.21	1095.35		6.41	50.95	89.44		0	2684.32	4650.02
		0	2971.74	4879.71		0	1293.7	1872.79		2.12	278.66	1873.14		6.65	511.14	1148.41		2.7	162.7	128.37		0	7629	10500.4
		0	5896.62	9091.6		0	2140.19	2696.12		0.5	1363.06	1386.18		14.27	384.16	453.17		31.48	131.15	106.8		0.56	11317.4	12725.2

## Sheet: Fig 2a-b
	Fig 2a:
		CD86 (%)				CD86 (MFI)				CD54 (MFI)				HLA-DR (MFI)
		Ctr	LPS			Ctr	LPS			Ctr	LPS			Ctr	LPS
		54.6	40.1			1065	990			12171	9518			2650	1681
		19.4	15.5			1714	1702			10020	10495			2546	2359
		43.3	43.9			1475	1895			25196	20390			4919	3862
	Fig 2b:
		IL-1b				IL-12p70				IL-8
		Ctr	LPS			Ctr	LPS			Ctr	LPS
		6.41	3.29			0.15	2.04			3.69	23.78
		0.43	0.98			2.43	2.33			30.83	1.98
		0.79	1.51			2.54	3.04			3.97	1.42

## Sheet: Fig 3b-c
	Fig 3b:
		CD80 (%)				CD80 (MFI)				CD86 (%)				CD86 (MFI)				HLA-DR (MFI)				CD54 (MFI)
		Ctr	FSAg DMSO	FSAg CLI095		Ctr	FSAg DMSO	FSAg CLI095		Ctr	FSAg DMSO	FSAg CLI095		Ctr	FSAg DMSO	FSAg CLI095		Ctr	FSAg DMSO	FSAg CLI095		Ctr	FSAg DMSO	FSAg CLI095
		53.2	95.2	13.2		897	1850	589		22	97.6	26.8		1824	4162	1672		1247	6570	2336		9636	37179	11278
		16.3	93.3	44.1		636	2664	876		43	97	43.3		2625	5001	3107		2871	10959	3020		6780	37430	9122
		51.8	97.9	59.4		1102	3920	1164		33.9	98.8	35		2876	4453	3049		4626	8186	4064		7379	32649	8155
		28.8	97.9	57.7		838	4404	1143		20.1	98.5	24.6		2286	6066	1930		2536	8844	3028		2651	27928	3560
		64.1	84.8	30.2		1136	3889	952		10.9	97.8	21.3		1328	6310	942		1809	14395	4164		16397	35610	18164
	Fig 3c:
		TNF-a				IL-6				IL-12p70				IL-10				IL-1b				IL-8
		Ctr	FSAg DMSO	FSAg CLI095		Ctr	FSAg DMSO	FSAg CLI095		Ctr	FSAg DMSO	FSAg CLI095		Ctr	FSAg DMSO	FSAg CLI095		Ctr	FSAg DMSO	FSAg CLI095		Ctr	FSAg DMSO	FSAg CLI095
		0	3234.95	0		0	1227.9	0		0.49	1867.84	0.91		6.56	751.53	8.92		39.61	80.57	30.09		0	3660.09	0
		0	3621.72	0		0	784.95	0		2.65	218.79	2.24		8.03	149.37	12.68		38.98	83.93	33.81		0	11300.9	0
		0	8489.74	0		0	1539.33	0		0.42	3558.59	0.5		19.37	65.11	17.55		37.15	274.98	27.82		0.5	12530.7	8.45
		0	3928.32	0		0	2299.07	0		1	1044.31	1.16		15.26	123.25	24.05		36.59	109.97	27.09		0	13441.8	0
		0	1967.92	11.63		0	1471.93	0		0.4	713.01	0.83		28.68	147.78	22.57		39.73	102.24	31.44		0	3709.64	16.68

## Sheet: Fig 4a-b
	Fig 4a:
		CD86 (%)				CD86 (MFI)				CD80 (MFI)				HLA-DR (MFI)
		Ctr	FSAg	CpG ODN		Ctr	FSAg	CpG ODN		Ctr	FSAg	CpG ODN		Ctr	FSAg	CpG ODN
		33.3	88.8	47.5		1097	1916	1689		1097	3304	1203		2280	7218	3231
		7.5	94.2	30.2		528	3363	612		1071	4839	1301		2162	6782	4304
		13.6	99.6	20.1		1078	7113	1223		628	3966	666		1394	11182	1797
		6.1	99.9	6.2		642	7708	604		685	5200	671		1257	10091	1175
		11	99	18.1		1120	7138	1367		820	4979	984		1287	10006	1850
	Fig 4b:
		TNF-a				IL-8				IL-6
		Ctr	FSAg	CpG ODN		Ctr	FSAg	CpG ODN		Ctr	FSAg	CpG ODN
		21.8	24861.4	96.27		0.57	3320.28	10.2		3.3	1188.06	7.68
		7.28	25411.7	29.85		18.41	3014.29	48.59		43.85	2181.9	54.62
		19.38	11624.4	60.35		2.84	3045.43	3.97		0.763	3068.38	3.81
		3.23	31503	20.19		3.69	3553.94	7.37		3.98	2297.47	16.69
		4.85	7093.93	99.45		3.12	3279.49	2.84		1.27	2050.51	2.46

## Sheet: Fig 6b,c,e
	Fig 6b:
		CD4+IFN-γ+ T cells (%)				CD4+IL-4+ T cells (%)				CD4+IL-17A+ T cells (%)				Regulatory T cells (%)
		Ctr	FSAg	LPS		Ctr	FSAg	LPS		Ctr	FSAg	LPS		Ctr	FSAg	LPS
		5.1	9.6	6.3		0.2	1.3	1.8		0.6	1	0.6		2.1	6.8	3.6
		8.6	15.8	17.3		0.6	1.7	2.4		0.5	1.8	1		0.2	4	2.6
		7.6	17	14.9		0.9	5	3.5		1.1	2.5	2.1		4.3	9.4	8.7
	*	2.2	10.2	7.8		0.7	3	3		0.4	0.7	0.6		0.4	5.9	4.9
	#	2.3	18.9	18.3		1.3	2.5	1.6		1	1.8	1.5		0.8	7.3	6.7
	Fig 6c:
		IFN-γ (pg/ml)				IL-4 (pg/ml)				IL-17A (pg/ml)
		Ctr	FSAg	LPS		Ctr	FSAg	LPS		Ctr	FSAg	LPS
		0	256.15	272		23.25	31.31	25.42		0	28.79	14.66
		1.55	1065.59	789.33		44.07	45.92	59.75		9.52	48.24	50.29
		2.95	1086.63	462.71		29.03	54.91	38.77		5.46	52.03	37.34
		0	384.31	270.78		20.74	34.32	19.86		0	24.33	48.37
		24.7	1023.14	608.05		40.31	52.92	31.29		30.64	41.35	46.04
	Fig 6e:
		CD4+IFN-γ+ T cells (%)				CD4+IL-4+ T cells (%)				CD4+IL-17A+ T cells (%)				Regulatory T cells (%)
		Ctr	FSAg DMSO	FSAg CLI095		Ctr	FSAg DMSO	FSAg CLI095		Ctr	FSAg DMSO	FSAg CLI095		Ctr	FSAg DMSO	FSAg CLI095
		11.6	24.5	15.1		1	9.5	1		0.3	0.3	0.2		0.1	7.7	0.4
		8.9	12.4	7.7		3.1	8.1	2.8		0.27	0.8	0.7		0.3	9.8	3.3
		12.7	20.3	11.2		0.8	4.6	1.7		1	2.2	1.5		0.7	4.5	0.7
	*	2.2	11.1	3.2		0.7	3.5	1.8		0.4	0.9	0.4		0.4	6.7	2.1
	#	2.3	18.5	3.5		1.3	1.8	1.3		1	1.8	1.1		0.8	7.8	3.8
	Note: * : cells from the same donor were used
	Note: # : cells from the same donor were used
